# Supplementary material for: Clinical Effects of the Extract of the Seeds of the Indian Celery—Apium graveolens—In Horses Affected by Chronic Osteoarthritis
Source: Animals (Basel). 2019 Aug 20;9(8):585. doi: 10.3390/ani9080585 (PMC6720213; doi:10.3390/ani9080585)
Supplement: Supplementary file 1 [file animals-09-00585-s001.zip]

Archive with 3 entries (3 files):
- S3 follow up form.pdf
- S1 Horses enrolled and experimental data collected.xlsx
- S2 visit form.pdf
